# Supplementary material for: Uric Acid Reacts with Peroxidasin, Decreases Collagen IV Crosslink, Impairs Human Endothelial Cell Migration and Adhesion
Source: Antioxidants (Basel). 2022 Jun 4;11(6):1117. doi: 10.3390/antiox11061117 (PMC9220231; doi:10.3390/antiox11061117)
Supplement: Supplementary file 1 [file antioxidants-11-01117-s001.zip]

Archive with 1 entries (1 files):
- antioxidants-1732317-supplementary.pdf
